# Supplementary material for: Endocannabinoid System Regulation in Female Rats with Recurrent Episodes of Binge Eating
Source: Int J Mol Sci. 2022 Dec 3;23(23):15228. doi: 10.3390/ijms232315228 (PMC9738776; doi:10.3390/ijms232315228)
Supplement: Supplementary file 1 [file ijms-23-15228-s001.zip]

Archive with 1 entries (1 files):
- ijms-2057709-supplementary.pdf
